# Supplementary material for: The Learning Styles Myth is Thriving in Higher Education
Source: Front Psychol. 2015 Dec 15;6:1908. doi: 10.3389/fpsyg.2015.01908 (PMC4678182; doi:10.3389/fpsyg.2015.01908)
Supplement: Supplementary file 1 [file Data_Sheet_1.XLSX]

## Sheet: Included Studies
Title	Date	URL	Author(s)	Journal	Meets Inclusion?	Population	Country		Learning Styles	Learning Style	pve intent	pve out	Matching?	Conx Pashler	Comments
VARK learning preferences and mobile anatomy software application use in pre-clinical chiropractic students.	2015/06/26 | first author:Meyer AJ	/pubmed/26109371	Meyer AJ, Stomski NJ, Innes SI, Armson AJ.	Anat Sci Educ. 2015 Jun 24. doi: 10.1002/ase.1555. [Epub ahead of print]	Yes	Chiropractic students	Australia		Yes	VARK	Yes	No	No	No
Dental Students' Educational Achievement in Relation to Their Learning Styles: A Cross-Sectional Study in Iran.	2015/07/15 | first author:Hosseini SM	/pubmed/26156915	Hosseini SM, Amery H, Emadzadeh A, Babazadeh S.	Glob J Health Sci. 2015 Feb 24;7(5):42933. doi: 10.5539/gjhs.v7n5p152.	Yes	Dental students	Iran		Yes	Kolb	Yes	No	No	No
Learning Styles and Student Performance in Introductory Economics	2015	http://www.tandfonline.com/doi/abs/10.1080/08832323.2014.980716#.VbZIdvmYEiI	Brunton, Bruce	Journal of Education for Business, v90 n2 p89-95 2015	Yes	Economics students	USA		Yes	Kolb	Yes	No	No	No
Effect of Bayesian Student Modeling on Academic Achievement in Foreign Language Teaching (University Level English Preparatory School Example)	2014	http://eric.ed.gov/?q=%22learning+styles%22+pubyear%3a2014&ff1=eduHigher+Education&pg=2&id=EJ1034095	Aslan, Burak Galip; Öztürk, Özlem; Inceoglu, Mustafa Murat	Educational Sciences: Theory and Practice, v14 n3 p1160-1168 2014	Yes	Language Students	Turkey		Yes	Felder-Silverman	Yes	No	No	No
Does learning style influence academic performance in different forms of assessment?	2014/02/15 | first author:Wilkinson T	/pubmed/24524209	Wilkinson T, Boohan M, Stevenson M.	J Anat. 2014 Mar;224(3):304-8. doi: 10.1111/joa.12126. Epub 2013 Oct 31.	Yes	Medical and dental students	UK		Yes	Honey and Mumford	No	No	No	No
Learning styles and the prospective ophthalmologist.	2014/10/22 | first author:Modi N	/pubmed/25333714	Modi N, Williams O, Swampillai AJ, Waqar S, Park J, Kersey TL, Sleep T.	Med Teach. 2015 Apr;37(4):344-7. doi: 10.3109/0142159X.2014.948827. Epub 2014 Oct 21.	Yes	Medical Residents	UK		Yes	Kolb	Yes	No	No	No	Looked for correlation btw style and performance, found none
Exam Success at Undergraduate and Graduate-Entry Medical Schools: Is Learning Style or Learning Approach More Important? A Critical Review Exploring Links Between Academic Success, Learning Styles, and Learning Approaches Among School-Leaver Entry (Traditional") and Graduate-Entry ("Nontraditional"..."	2015/07/15 | first author:Feeley AM	/pubmed/26158325	Feeley AM, Biggerstaff DL.	Teach Learn Med. 2015 Jul-Sep;27(3):237-44. doi: 10.1080/10401334.2015.1046734.	Yes	Medical students	UK		Yes	Multiple (review)	No	No	No	No
The relationship between learning preferences (styles and approaches) and learning outcomes among pre-clinical undergraduate medical students.	2015/04/19 | first author:Liew SC	/pubmed/25889887	Liew SC, Sidhu J, Barua A.	BMC Med Educ. 2015 Mar 11;15:44. doi: 10.1186/s12909-015-0327-0.	Yes	Medical Students	Malaysia		Yes	VARK	Yes	No	No	No
The Scientific Status of Learning Styles Theories	2015	http://eric.ed.gov/?q=%22learning+styles%22&ff1=dtyIn_2015&id=EJ1065333	Willingham, Daniel T.; Hughes, Elizabeth M.; Dobolyi, David G	Teaching of Psychology, v42 n3 p266-271 Jul 2015	Yes	Review	USA		Yes	Review	No	No	Review	Review
Instructor and student knowledge of study strategies.	2015/01/28 | first author:Morehead K	/pubmed/25625188	Morehead K, Rhodes MG, DeLozier S.	Memory. 2015 Jan 27:1-15. [Epub ahead of print]	Yes	University students	USA		Yes	ns	No	No	No	No
Matching Learning Style to Instructional Method: Effects on Comprehension	2015	http://eric.ed.gov/?q=%22learning+styles%22&ff1=dtyIn_2015&ff2=eduHigher+Education&pg=2&id=EJ1055886	Rogowsky, Beth A.; Calhoun, Barbara M.; Tallal, Paula	Journal of Educational Psychology, v107 n1 p64-78 Feb 2015	Yes	University students	USA		Yes	VARK	No	No	Yes	No
Student and Faculty Beliefs about Learning in Higher Education: Implications for Teaching	2014	http://eric.ed.gov/?q=%22learning+styles%22+pubyear%3a2014&ff1=eduHigher+Education&id=EJ1060843	Dandy, Kristina L.; Bendersky, Karen	International Journal of Teaching and Learning in Higher Education, v26 n3 p358-380 2014	Yes	University students	USA		Yes	All	No	No	No	No
Linking Learning Styles and Learning on Mobile Facebook	2015	http://eric.ed.gov/?q=%22learning+styles%22&ff1=dtyIn_2015&id=EJ1061123	Chen, Yu-ching	International Review of Research in Open and Distributed Learning, v16 n2 p94-114 Apr 2015	Yes	? (ecommerce)	Taiwan		Yes	Kolb	Yes	Yes	No	No
What Are the Learning Styles of Community College Accounting Teachers and Students?	2015	http://eric.ed.gov/?q=%22learning+styles%22&ff1=dtyIn_2015&ff2=eduHigher+Education&id=EJ1048415	Engel, A. M	Community College Journal of Research and Practice, v39 n3 p289-292 2015	Yes	Accounting students	USA		Yes	VARK	Yes	Yes	No	No
Defining the Engaging Learning Experience from the Athletic Training Student Perspective	2014	http://eric.ed.gov/?q=%22learning+styles%22+pubyear%3a2014&pr=on&ff1=eduHigher+Education&pg=3&id=EJ1048282	Mazerolle, Stephanie M.; Bowman, Thomas G.; Benes, Sarah S	Athletic Training Education Journal, v9 n4 p182-189 Oct-Dec 2014	Yes	Athletic Training students	USA		Yes	Kolb	Yes	Yes	No	No
Preferred Learning Styles of Professional Undergraduate and Graduate Athletic Training Students	2015	http://natajournals.org/doi/abs/10.4085/1002159	Thon, Sarah; Hansen, Pamela	Athletic Training Education Journal, v10 n2 p159-163 Apr-Jun 2015	Yes	Athletic Training students	USA		Yes	Kolb	Yes	Yes	No	No	Marshall + Merrit, derived from Kolb
Universal Design for Learning (UDL) in the Academic Library: A Methodology for Mapping Multiple Means of Representation in Library Tutorials	2015	http://eric.ed.gov/?q=%22learning+styles%22&pr=on&ff1=dtyIn_2015&pg=2&id=EJ1061467	Webb, Katy Kavanagh; Hoover, Jeanne	College & Research Libraries, v76 n4 p537-553 May 2015	Yes	Biology	USA		Yes	VARK	Yes	Yes	No	No
A Preliminary Investigation into the Adaptive Learning Styles of Business Students	2014	http://eric.ed.gov/?q=%22learning+styles%22&pr=on&ff1=dtySince_2014&id=EJ1026237	Sandman, Thomas E.	Decision Sciences Journal of Innovative Education, v12 n1 p33-54 Jan 2014	Yes	Business	USA		Yes	Felder-Silverman	Yes	Yes	No	No
Business Administration Students as Surrogates for IT Professionals: Summary of a Study	2015	http://eric.ed.gov/?q=%22learning+styles%22&pr=on&ff1=dtyIn_2015&pg=2&id=EJ1053345	Cline, Melinda; St. John, Jeremy; Guynes, Carl S	American Journal of Business Education, v8 n1 p1-6 2015	Yes	Business	USA		Yes	Kolb	Yes	Yes	No	No
Concrescent Conversation as a Group Communication Tool in a Chinese University MBA Course	2014	http://eric.ed.gov/?q=%22learning+styles%22+pubyear%3a2014&ff1=eduHigher+Education&id=EJ1045410	Akan, Obasi Haki; Andres, Hayward; Medley, Barbara C.	Journal of Teaching in International Business, v25 n4 p283-299 2014	Yes	Business	China		Yes	Felder-Silverman	Yes	Yes	No	No	(Felder-Soloman)
Students' Preferences and Opinions on Design of a Mobile Marketing Education Application	2014	http://eric.ed.gov/?q=%22learning+styles%22+pubyear%3a2014&ff1=eduHigher+Education&id=EJ1042987	Ozata, Zeynep; Ozdama Keskin, Nilgun	Turkish Online Journal of Distance Education, v15 n1 p189-205 Jan 2014	Yes	Business	Turkey		Yes	VARK AND Grasha and Reichmann	Yes	Yes	No	No
The Influence of Learning Styles on Student Perception and Satisfaction in a Highly Collaborative Team Taught Course	2013	http://eric.ed.gov/?q=%22learning+styles%22+pubyear%3a2013&pr=on&ff1=eduHigher+Education&id=EJ998112	Sullivan, Daniel; Colburn, Michael; Fox, Daniel E.	American Journal of Business Education, v6 n4 p429-438 2013	Yes	Business	USA		Yes	Kolb	Yes	Yes	No	No
The learning style preferences of chiropractic students: A cross-sectional study.	2013/12/20 | first author:Whillier S	/pubmed/24350945	Whillier S, Lystad RP, Abi-Arrage D, McPhie C, Johnston S, Williams C, Rice M.	J Chiropr Educ. 2014 Spring;28(1):21-7. doi: 10.7899/JCE-13-25. Epub 2013 Dec 18.	Yes	Chiropractic students	Australia		Yes	VARK	Yes	Yes	No	No
Using computer-assisted learning to engage diverse learning styles in understanding business management principles.	2013/10/04 | first author:Frost ME	/pubmed/24087903	Frost ME, Derby DC, Haan AG.	J Chiropr Educ. 2013 Fall;27(2):141-6. doi: 10.7899/JCE-13-1.	Yes	Chiropractor students	USA		Yes	VARK	Yes	Yes	No	No
Am I Extravert or Introvert? Considering the Personality Effect toward e-Learning System	2013	http://eric.ed.gov/?q=%22learning+styles%22+pubyear%3a2013&pr=on&ff1=eduHigher+Education&pg=3&id=EJ1016253	Al-Dujaily, Amal; Kim, Jieun; Ryu, Hokyoung	Educational Technology & Society, v16 n3 p14-17 2013	Yes	Computer Science	Oman and New Zealand		Yes	MBTI	Yes	Yes	No	No
Personalization of Student in Course Management Systems on the Basis Using Method of Data Mining	2015	http://eric.ed.gov/?q=%22learning+styles%22&ff1=dtyIn_2015&ff2=eduHigher+Education&pg=2&id=EJ1057349	Magdin, Martin; Turcáni, Milan	Turkish Online Journal of Educational Technology	Yes	Computing	Slovakia		Yes	Felder-Silverman	Yes	Yes	No	No
Learning Styles and Satisfaction in Distance Education	2014	http://eric.ed.gov/?q=%22learning+styles%22+pubyear%3a2014&ff1=eduHigher+Education&id=EJ1044181	Wu, Darren C.	Turkish Online Journal of Distance Education, v15 n4 p112-129 Oct 2014	Yes	Contemporary Worldviews (DL)	Turkey		Yes	VARK	Yes	Yes	No	No
Pedagogy of Notation: Learning Styles Using a Constructivist, Second-Language Acquisition Approach to Dance Notation Pedagogy	2015	http://eric.ed.gov/?q=%22learning+styles%22&ff1=dtyIn_2015&ff2=eduHigher+Education&pg=2&id=EJ1054946	Heiland, Teresa L.	Journal of Dance Education, v15 n1 p12-24 2015	Yes	Dance students	USA		Yes	Kolb	Yes	Yes	No	No
Assessing learning styles of Saudi dental students using Kolb's Learning Style Inventory.	2014/06/03 | first author:ALQahtani DA	/pubmed/24882779	ALQahtani DA, Al-Gahtani SM.	J Dent Educ. 2014 Jun;78(6):927-33.	Yes	Dental students	Saudi Arabia		Yes	Kolb	Yes	Yes	No	No
Learning style preferences of first-year dental students at King Saud University in Riyadh, Saudi Arabia: influence of gender and GPA.	2013/10/08 | first author:Al-Saud LM	/pubmed/24098042	Al-Saud LM.	J Dent Educ. 2013 Oct;77(10):1371-8.	Yes	Dental students	Saudi Arabia		Yes	VARK	Yes	Yes	No	No
Lecture recording system in anatomy: possible benefit to auditory learners.	2013/03/20 | first author:Bacro TR	/pubmed/23508921	Bacro TR, Gebregziabher M, Ariail J.	Anat Sci Educ. 2013 Nov-Dec;6(6):376-84. doi: 10.1002/ase.1351. Epub 2013 Mar 18.	Yes	Dental students	USA		Yes	VARK	Yes	Yes	No	No
The perceptual preferences in learning among dental students in clinical subjects.	2013/10/03 | first author:Shenoy N	/pubmed/24086874	Shenoy N, Shenoy K A, U P R.	J Clin Diagn Res. 2013 Aug;7(8):1683-5. doi: 10.7860/JCDR/2013/4940.3219. Epub 2013 Aug 1.	Yes	Dental students	India		Yes	VARK	Yes	Yes	No	No
Learning Style Preferences of Undergraduate Dietetics, Athletic Training, and Exercise Science Students	2014	http://eric.ed.gov/?q=%22learning+styles%22+pubyear%3a2014&ff1=eduHigher+Education&pg=2&id=EJ1055133	Wagner, Meredith G.; Hansen, Pamela; Rhee, Yeong; Brundt, Ardith; Terbizan, Donna; Christensen, Bryan	Journal of Education and Training Studies, v2 n2 p198-205 Apr 2014	Yes	Dietics, Exercise Science and Athletic Training	USA		Yes	Kolb	Yes	Yes	No	No
Cross-Sectional Evaluation of Distance Education Students' Learning Styles and Critical Thinking Dispositions in Turkey	2015	http://eric.ed.gov/?q=%22learning+styles%22&ff1=dtyIn_2015&ff2=eduHigher+Education&id=EJ1066204	Yüksel, Ismail; Türkses, Ercüment	International Journal of Distance Education Technologies, v13 n1 p70-86 Jan-Mar 2015	Yes	Distance Learning students	Turkey		Yes	Grasha Riechmann	Yes	Yes	No	No
Bringing Adam Smith's Pin Factory to Life: Field Trips and Discussions as Forms of Experiential Learning	2014	http://eric.ed.gov/?q=%22learning+styles%22+pubyear%3a2014&pr=on&ff1=eduHigher+Education&pg=3&id=EJ1047962	Galizzi, Monica	Journal of the Scholarship of Teaching and Learning, v14 n5 p27-47 Dec 2014	Yes	Economics	USA		Yes	VARK	Yes	Yes	No	No
Learning Online: A Comparison of Different Media Types	2015	http://eric.ed.gov/?q=%22learning+styles%22&pr=on&ff1=dtyIn_2015&pg=2&id=EJ1064589	Kößler, Franziska J.; Nitzschner, Marco M	Technology, Knowledge and Learning, v20 n2 p133-146 Jul 2015	Yes	Economics	German		Yes	Kolb	Yes	Yes	No	No
The Application of VARK Learning Styles in Introductory Level Economics Units	2015	http://eric.ed.gov/?q=%22learning+styles%22&ff1=dtyIn_2015&ff2=eduHigher+Education&id=EJ1061226	Wright, Sarah; Stokes, Anthony	Issues in Educational Research, v25 n1 p62-79 2015	Yes	Economics students	Australia		Yes	VARK	Yes	Yes	No	No
The Relationship between Perceptual Learning Style Preferences and Multiple Intelligences among Iranian EFL Learners	2014	http://eric.ed.gov/?q=%22learning+styles%22&ff1=dtySince_2014&ff2=eduHigher+Education&id=EJ1030960	Baleghizadeh, Sasan; Shayeghi, Rose	Innovations in Education and Teaching International, v51 n3 p255-264 2014	Yes	EFL students	Iran		Yes	VARK	Yes	Yes	No	No
The Effects of Multimedia and Learning Style on Student Achievement in Online Electronics Course	2015	http://eric.ed.gov/?q=%22learning+styles%22&ff1=dtyIn_2015&id=EJ1057334	Surjono, Herman Dwi	Turkish Online Journal of Educational Technology - TOJET, v14 n1 p116-122 Jan 2015	Yes	Electronics	Indonesia		Yes	Not clear	Yes	Yes	?	?	Appears to test matching but is not clear whether they did a true pre/post test and what LS classification is used
A Study of the Relationship between Learning Styles and Cognitive Abilities in Engineering Students	2015	http://eric.ed.gov/?q=%22learning+styles%22&ff1=dtyIn_2015&ff2=eduHigher+Education&id=EJ1052954	Hames, E.; Baker, M.	European Journal of Engineering Education, v40 n2 p167-185 2015	Yes	Engineering students	?		Yes	Felder-Silverman	Yes	Yes	No	No	(Felder-Soloman)
Student Learning Styles and Performance in an Introductory Finance Class	2014	http://eric.ed.gov/?q=%22learning+styles%22+pubyear%3a2014&ff1=eduHigher+Education&id=EJ1053618	Seiver, Daniel Alan; Haddad, Kamal; Do, Andrew	American Journal of Business Education, v7 n3 p183-190 2014	Yes	Finance	USA		Yes	MBTI	Yes	Yes	No	No
Student Adoption & Development of Digital Learning Media: Action Research and Recommended Practices	2013	http://eric.ed.gov/?q=%22learning+styles%22+pubyear%3a2013&pr=on&ff1=eduHigher+Education&pg=3&id=EJ1020166	Tabor, Sharon W.; Minch, Robert P.	Journal of Information Technology Education: Research, v12 p203-223 2013	Yes	IT in business	USA		Yes	Felder-Silverman	Yes	Yes	No	No
Differences between Visual Style and Verbal Style Learners in Learning English	2014	http://eric.ed.gov/?q=%22learning+styles%22+pubyear%3a2014&pr=on&ff1=eduHigher+Education&pg=3&id=EJ1035970	Chen, Chiu-Jung	International Journal of Distance Education Technologies, v12 n1 p91-104 Jan-Mar 2014	Yes	Languages	Taiwan		Yes	VARK	Yes	Yes	No	No
The Relationship between Latino Students' Learning Styles and Their Academic Performance	2014	http://eric.ed.gov/?q=%22learning+styles%22+pubyear%3a2014&ff1=eduHigher+Education&id=EJ1022715	Torres, Sonia Maldonado	Community College Journal of Research and Practice, v38 n4 p357-369 2014	Yes	Latino community colleg students	USA		Yes	Kolb and Dunn Dunn Price	Yes	Yes	No	No
Learning Style Dimensions and Professional Characteristics of Academic Librarians	2015	http://crl.acrl.org/content/76/4/450	Rinehart, Amanda; Sharkey, Jennifer; Kahl, Chad	College & Research Libraries, v76 n4 p450-468 May 2015	Yes	Librarians	USA		Yes	Felder-Silverman	Yes	Yes	No	No
Value Co-Creation through Learning Styles Segmentation and Integrated Course Design	2014	http://eric.ed.gov/?q=%22learning+styles%22+pubyear%3a2014&ff1=eduHigher+Education&id=EJ1060081	Young, Mark; Collins, Marianne K	Journal of Instructional Pedagogies, v13 Feb 2014	Yes	Marketing	USA		Yes	Kolb	Yes	Yes	No	No	matches' teaching style to learning style but not as described in Pashler. Then measures 'perceived learning' rather than actual
A Democratic and Student-Centred Approach to Facilitating Teamwork Learning among First-Year Engineering Students: A Learning and Teaching Case Study	2014	http://eric.ed.gov/?q=%22learning+styles%22+pubyear%3a2014&ff1=eduHigher+Education&pg=2&id=EJ1030872	Missingham, Dorothy; Matthews, Robert	European Journal of Engineering Education, v39 n4 p412-423 2014	Yes	Mech Eng	Australia		Yes	All	Yes	Yes	No	No
"Digitize Me": Generating E-Learning Profiles for Media and Communication Students in a Jamaican Tertiary-Level Institution	2014	http://eric.ed.gov/?q=%22learning+styles%22+pubyear%3a2014&pr=on&ff1=eduHigher+Education&pg=3&id=EJ1020075	Stewart-McKoy, Michelle A.	Journal of Educators Online, v11 n1 Jan 2014	Yes	media and communication students	Jamaica		Yes	Multiple inc VARK	Yes	Yes	No	No
The role of critical thinking skills and learning styles of university students in their academic performance.	2014/12/17 | first author:Ghazivakili Z	/pubmed/25512928	Ghazivakili Z, Norouzi Nia R, Panahi F, Karimi M, Gholsorkhi H, Ahmadi Z.	J Adv Med Educ Prof. 2014 Jul;2(3):95-102.	Yes	Medical and Medical Science	Iran		Yes	Kolb	Yes	Yes	No	No
Do emergency medicine residents and faculty have similar learning styles when assessed with the Kolb learning style assessment tool?	2015/06/02 | first author:Fredette J	/pubmed/26027408	Fredette J, O'Brien C, Poole C, Nomura J.	Del Med J. 2015 Apr;87(4):109-12.	Yes	Medical Residents	USA		Yes	Kolb	Yes	Yes	No	No
Emergencies in otolaryngology-head and neck surgery bootcamp: a novel Canadian experience.	2014/06/11 | first author:Chin CJ	/pubmed/24913639	Chin CJ, Roth K, Rotenberg BW, Fung K.	Laryngoscope. 2014 Oct;124(10):2275-80. doi: 10.1002/lary.24754. Epub 2014 Jun 10.	Yes	Medical residents	Canada		Yes	Kolb	Yes	Yes	No	No
How residents learn predicts success in surgical residency.	2013/11/12 | first author:Quillin RC 3rd	/pubmed/24209648	Quillin RC 3rd, Pritts TA, Hanseman DJ, Edwards MJ, Davis BR.	J Surg Educ. 2013 Nov-Dec;70(6):725-30. doi: 10.1016/j.jsurg.2013.09.016. Review.	Yes	Medical Residents	USA		Yes	Kolb	Yes	Yes	No	No
Learning style preferences of surgical residency applicants.	2015/06/14 | first author:Kim RH	/pubmed/26070495	Kim RH, Gilbert T.	J Surg Res. 2015 May 16. doi:pii: S0022-4804(15)00603-4. 10.1016/j.jss.2015.05.021. [Epub ahead of print]	Yes	Medical Residents	USA		Yes	VARK	Yes	Yes	No	No
Surgical resident learning styles have changed with work hours.	2015/07/23 | first author:Quillin RC 3rd	/pubmed/26197947	Quillin RC 3rd, Cortez AR, Pritts TA, Hanseman DJ, Edwards MJ, Davis BR.	J Surg Res. 2015 Jun 24. doi:pii: S0022-4804(15)00724-6. 10.1016/j.jss.2015.06.046. [Epub ahead of print]	Yes	Medical Residents	USA		Yes	Kolb	Yes	Yes	No	No
Surgical resident learning styles: faculty and resident accuracy at identification of preferences and impact on ABSITEÂ scores.	2013/05/28 | first author:Kim RH	/pubmed/23706561	Kim RH, Gilbert T, Ristig K, Chu QD.	J Surg Res. 2013 Sep;184(1):31-6. doi: 10.1016/j.jss.2013.04.050. Epub 2013 May 10.	Yes	Medical residents	USA		Yes	VARK	Yes	Yes	No	No
The Effect of Surgical Resident Learning Style Preferences on American Board of Surgery In-Training Examination Scores.	2015/02/05 | first author:Kim RH	/pubmed/25648283	Kim RH, Gilbert T, Ristig K.	J Surg Educ. 2015 Jul-Aug;72(4):726-31. doi: 10.1016/j.jsurg.2014.12.009. Epub 2015 Jan 31.	Yes	Medical Residents	USA		Yes	VARK	Yes	Yes	No	No
The learning styles of orthopedic residents, faculty, and applicants at an academic program.	2014/01/15 | first author:Richard RD	/pubmed/24411433	Richard RD, Deegan BF, Klena JC.	J Surg Educ. 2014 Jan-Feb;71(1):110-8. doi: 10.1016/j.jsurg.2013.05.011. Epub 2013 Jun 29.	Yes	Medical residents	USA		Yes	Kolb	Yes	Yes	No	No
The Preferred Learning Styles of Neurosurgeons, Neurosurgery Residents, andÂ Neurology Residents: Implications in the Neurosurgical Field.	2014/05/06 | first author:Lai HY	/pubmed/24793980	Lai HY, Lee CY, Chiu A, Lee ST.	World Neurosurg. 2014 Sep-Oct;82(3-4):298-303. doi: 10.1016/j.wneu.2014.04.067. Epub 2014 May 2.	Yes	Medical residents + doctors	Taiwan		Yes	Kolb	Yes	Yes	No	No
Using VARK Approach for Assessing Preferred Learning Styles of First Year Medical Sciences Students: A Survey from Iran.	2014/10/11 | first author:Peyman H	/pubmed/25302208	Peyman H, Sadeghifar J, Khajavikhan J, Yasemi M, Rasool M, Yaghoubi YM, Nahal MM, Karim H.	J Clin Diagn Res. 2014 Aug;8(8):GC01-4. doi: 10.7860/JCDR/2014/8089.4667. Epub 2014 Aug 20.	Yes	Medical Sciences	Iran		Yes	VARK	Yes	Yes	No	No
A learning skills course for the 1st year medical students: an experience at a Saudi medical school.	2015/04/08 | first author:Siddiqui IA	/pubmed/25848332	Siddiqui IA, Bin Abdulrahman KA, Alsultan MA.	Adv Med Educ Pract. 2015;6:205-10. doi: 10.2147/AMEP.S77717.	Yes	Medical Students	Saudi Arabia		Yes	VARK	Yes	Yes	No	No	Uses Barsch inventory, which appears to be a version of VAK
Assessment of learning styles of undergraduate medical students using the VARK questionnaire and the influence of sex and academic performance.	2014/09/03 | first author:Urval RP	/pubmed/25179610	Urval RP, Kamath A, Ullal S, Shenoy AK, Shenoy N, Udupa LA.	Adv Physiol Educ. 2014 Sep;38(3):216-20. doi: 10.1152/advan.00024.2014.	Yes	Medical students	India		Yes	VARK	Yes	Yes	No	No
Association of learning styles with research self-efficacy: study of short-term research training program for medical students.	2014/08/01 | first author:Dumbauld J	/pubmed/25079678	Dumbauld J, Black M, Depp CA, Daly R, Curran MA, Winegarden B, Jeste DV.	Clin Transl Sci. 2014 Dec;7(6):489-92. doi: 10.1111/cts.12197. Epub 2014 Jul 31.	Yes	Medical students	USA		Yes	Felder-Silverman	Yes	Yes	No	No
Combining Peyton's four-step approach and Gagne's instructional model in teaching slit-lamp examination.	2014/10/09 | first author:Ng JY	/pubmed/25294337	Ng JY.	Perspect Med Educ. 2014 Dec;3(6):480-5. doi: 10.1007/s40037-014-0136-x.	Yes	Medical students	UK		Yes	VARK	Yes	Yes	No	No
Learning styles and academic achievement among undergraduate medical students in Thailand.	2015/07/15 | first author:Jiraporncharoen W	/pubmed/26165948	Jiraporncharoen W, Angkurawaranon C, Chockjamsai M, Deesomchok A, Euathrongchit J.	J Educ Eval Health Prof. 2015 Jul 8. doi: 10.3352/jeehp.2015.12.38. [Epub ahead of print]	Yes	Medical students	Thailand		Yes	Felder and Silverman	Yes	Yes	No	No
Learning styles of medical students - implications in education.	2015/03/03 | first author:BuÅŸan AM	/pubmed/25729590	BuÅŸan AM.	Curr Health Sci J. 2014 Apr-Jun;40(2):104-10. doi: 10.12865/CHSJ.40.02.04. Epub 2014 Mar 29.	Yes	Medical Students	Romania		Yes	VARK	Yes	Yes	No	No	Says in abstract that there is no evidence but then says 'cannot be ignored'
Learning styles of medical students at Taibah University: Trends and implications.	2015/02/25 | first author:Guraya SS	/pubmed/25709657	Guraya SS, Guraya SY, Habib FA, Khoshhal KI.	J Res Med Sci. 2014 Dec;19(12):1155-62.	Yes	Medical Students	Saudi Arabia		Yes	Honey and Mumford	Yes	Yes	No	No
Relationship between the learning style preferences of medical students and academic achievement.	2015/03/05 | first author:Almigbal TH	/pubmed/25737179	Almigbal TH.	Saudi Med J. 2015 Mar;36(3):349-55. doi: 10.15537/smj.2015.3.10320.	Yes	Medical Students	Saudi Arabia		Yes	VARK	Yes	Yes	No	No	Examines prefs and finds no relationship with outcome but then still endorses in conclusion
The learning type makes the difference - the interrelation of Kolb's learning styles and psychological status of preclinical medical students at the University of Erlangen.	2014/12/10 | first author:Burger PH	/pubmed/25489342	Burger PH, Scholz M.	GMS Z Med Ausbild. 2014;31(4):Doc42. doi: 10.3205/zma000934.	Yes	Medical students	Germany		Yes	Kolb	Yes	Yes	No	No
Impact of an intercalated BSc on medical student performance and careers: a BEME systematic review: BEME Guide No. 28.	2013/08/22 | first author:Jones M	/pubmed/23962229	Jones M, Hutt P, Eastwood S, Singh S.	Med Teach. 2013 Oct;35(10):e1493-510. doi: 10.3109/0142159X.2013.806983. Epub 2013 Aug 20. Review.	Yes	Medical students	UK		Yes	Biggs SPQ	Yes	Yes	No	No
Learning styles in vertically integrated teaching.	2013/09/11 | first author:Brumpton K	/pubmed/24015731	Brumpton K, Kitchener S, Sweet L.	Clin Teach. 2013 Oct;10(5):282-6. doi: 10.1111/tct.12024.	Yes	Medical students + residents	Australia		Yes	VARK	Yes	Yes	No	No
The relationship between learning style preferences and gender, educational major and status in first year medical students: a survey study from iran.	2015/03/13 | first author:Sarabi-Asiabar A	/pubmed/25763269	Sarabi-Asiabar A, Jafari M, Sadeghifar J, Tofighi S, Zaboli R, Peyman H, Salimi M, Shams L.	Iran Red Crescent Med J. 2015 Jan;17(1):e18250. doi: 10.5812/ircmj.18250.	Yes	Medical, Dental, Pharmacy, Nursing, Health Services Management	Iran		Yes	VARK	Yes	Yes	No	No
A prospective cohort study examining the preferred learning styles of acute care registered nurses.	2013/10/01 | first author:McCrow J	/pubmed/24075793	McCrow J, Yevchak A, Lewis P.	Nurse Educ Pract. 2014 Mar;14(2):170-5. doi: 10.1016/j.nepr.2013.08.019. Epub 2013 Sep 6.	Yes	Nurses	Australia		Yes	Felder-Silverman	Yes	Yes	No	No
Nursing students' experiences of involvement in clinical research: an exploratory study.	2013/08/21 | first author:Henoch I	/pubmed/23953011	Henoch I, Jakobsson Ung E, Ozanne A, Falk H, Falk K, Kenne Sarenmalm E, Ã–hlÃ©n J, Fridh I.	Nurse Educ Pract. 2014 Mar;14(2):188-94. doi: 10.1016/j.nepr.2013.07.009. Epub 2013 Aug 13.	Yes	Nurses	Sweden		Yes	Biggs-SPQ	Yes	Yes	No	No
The perceived benefits of a virtual community: effects of learning style, race, ethnicity, and frequency of use on nursing students.	2014/01/31 | first author:Fogg L	/pubmed/24475600	Fogg L, Carlson-Sabelli L, Carlson K, Giddens J.	Nurs Educ Perspect. 2013 Nov-Dec;34(6):390-4.	Yes	Nursing	USA		Yes	Kolb	Yes	Yes	No	No
Wish we would have known that!" Communication Breakdown Impedes Person-Centered Care."	2015/06/10 | first author:Kolanowski A	/pubmed/26055781	Kolanowski A, Van Haitsma K, Penrod J, Hill N, Yevchak A.	Gerontologist. 2015 Jun;55 Suppl 1:S50-60. doi: 10.1093/geront/gnv014.	Yes	Nursing Home Staff	USA		Yes	VARK	Yes	Yes	No	No
Learning style preferences of nursing students at two universities in Iran and Malaysia.	2014/11/25 | first author:Abdollahimohammad A	/pubmed/25417864	Abdollahimohammad A, Ja'afar R.	J Educ Eval Health Prof. 2014;11:30. doi: 10.3352/jeehp.2014.11.30.	Yes	Nursing student	Iran and Malaysia		Yes	Grasha-Richmann? Not clear	Yes	Yes	No	No
An exploratory study of the relationship between learning styles and academic performance among students in different nursing programs.	2015/01/01 | first author:Li YS	/pubmed/25549717	Li YS, Yu WP, Liu CF, Shieh SH, Yang BH.	Contemp Nurse. 2014;48(2):229-39. doi: 10.5172/conu.2014.48.2.229.	Yes	Nursing students	Taiwan		Yes	MBTI	Yes	Yes	No	No
An exploratory trial exploring the use of a multiple intelligences teaching approach (MITA) for teaching clinical skills to first year undergraduate nursing students.	2015/06/03 | first author:Sheahan L	/pubmed/26031787	Sheahan L, While A, Bloomfield J.	Nurse Educ Today. 2015 May 14. doi:pii: S0260-6917(15)00188-4. 10.1016/j.nedt.2015.05.002. [Epub ahead of print]	Yes	Nursing students	Ireland		Yes	Felder and Silverman	Yes	Yes	No	No
Effects of high-fidelity patient simulation led clinical reasoning course: Focused on nursing core competencies, problem solving, and academic self-efficacy.	2015/05/27 | first author:Lee J	/pubmed/26011663	Lee J, Lee Y, Lee S, Bae J.	Jpn J Nurs Sci. 2015 May 24. doi: 10.1111/jjns.12080. [Epub ahead of print]	Yes	Nursing Students	Korea		Yes	Kolb	Yes	Yes	No	No
Identification of the Learning Styles and On-the-Job" Learning Methods Implemented by Nurses for Promoting Their Professional Knowledge and Skills."	2015/05/15 | first author:Rassin M	/pubmed/25968439	Rassin M, Kurzweil Y, Maoz Y.	Int J Nurs Educ Scholarsh. 2015 May 9;12. doi:pii: /j/ijnes.2015.12.issue-1/ijnes-2015-0006/ijnes-2015-0006.xml. 10.1515/ijnes-2015-0006.	Yes	Nursing Students	Israel		Yes	Kolb	Yes	Yes	No	No
Learning style impact on knowledge gains in human patient simulation.	2014/06/17 | first author:Shinnick MA	/pubmed/24931652	Shinnick MA, Woo MA.	Nurse Educ Today. 2015 Jan;35(1):63-7. doi: 10.1016/j.nedt.2014.05.013. Epub 2014 Jun 2.	Yes	Nursing students	USA		Yes	Kolb	Yes	Yes	No	No
Self-directed learning readiness and learning styles among Saudi undergraduate nursing students.	2012/05/30 | first author:El-Gilany AH	/pubmed/22640900	El-Gilany AH, Abusaad Fel S.	Nurse Educ Today. 2013 Sep;33(9):1040-4. doi: 10.1016/j.nedt.2012.05.003. Epub 2012 May 27.	Yes	Nursing students	Saudi Arabia		Yes	Kolb	Yes	Yes	No	No
Using VARK to assess changes in learning preferences of nursing students at a public university in Jordan: implications for teaching.	2013/03/05 | first author:Alkhasawneh E	/pubmed/23454890	Alkhasawneh E.	Nurse Educ Today. 2013 Dec;33(12):1546-9. doi: 10.1016/j.nedt.2012.12.017. Epub 2013 Feb 27.	Yes	Nursing students	Jordan		Yes	VARK	Yes	Yes	No	No
Incorporation of learning styles into the graduate program in nutrition curriculum.	2014/02/04 | first author:Cole RE	/pubmed/24488867	Cole RE, Rogers RL, Clark HL, Sigrist LD.	US Army Med Dep J. 2014 Jan-Mar:14-20. No abstract available.	Yes	Nutrition Masters students (military)	USA		Yes	VARK	Yes	Yes	No	No	Talks about multiple LS and then uses an instrument which appears to try and combine VARK with KOLB and others but result appears to be predominantly VARK (Saginaw Valley State Uni LSI
Learning styles and teaching perspectives of Canadian pharmacy practice residents and faculty preceptors.	2013/10/26 | first author:Loewen PS	/pubmed/24159204	Loewen PS, Jelescu-Bodos A.	Am J Pharm Educ. 2013 Oct 14;77(8):163. doi: 10.5688/ajpe778163.	Yes	Pharmacy Residents	Canada		Yes	Kolb	Yes	Yes	No	No	Pharmacists Inventory of Learning Styles, but seems to be based upon Kolb
The effect of transitioning from residency to pharmacy practice on learning style.	2014/11/12 | first author:Loewen PS	/pubmed/25386012	Loewen PS, Jelescu-Bodos A, Yeung J, Lau T.	Am J Pharm Educ. 2014 Oct 15;78(8):147. doi: 10.5688/ajpe788147.	Yes	Pharmacy Residents + Pharmacists	Canada		Yes	Kolb	Yes	Yes	No	No	Pharmacists Inventory of Learning Styles, but seems to be based upon Kolb
Student Perceptions of Team-based Learning vs Traditional Lecture-based Learning.	2015/06/20 | first author:Frame TR	/pubmed/26089560	Frame TR, Cailor SM, Gryka RJ, Chen AM, Kiersma ME, Sheppard L.	Am J Pharm Educ. 2015 May 25;79(4):51. doi: 10.5688/ajpe79451.	Yes	Pharmacy students	USA		Yes	Kolb	Yes	Yes	No	No	Learning style inventory is given as H-PILS (Health Professions Inventory of Learning Styles) but is basically Kolb
Evaluation of the Correlation between Learning Styles and Critical Thinking Dispositions of the Students of School of Physical Education and Sports	2014	http://eric.ed.gov/?q=%22learning+styles%22+pubyear%3a2014&ff1=eduHigher+Education&id=EJ1041042	Çetin, Mehmet Çagri	Educational Research and Reviews, v9 n18 p680-690 Sep 2014	Yes	Phys Ed + Sports	Turkey		Yes	Kolb	Yes	Yes	No	No
Learning style and teaching method preferences of Saudi students of physical therapy.	2014/03/29 | first author:Al Maghraby MA	/pubmed/24672278	Al Maghraby MA, Alshami AM.	J Family Community Med. 2013 Sep;20(3):192-7. doi: 10.4103/2230-8229.122017.	Yes	Physical Therapy students	Saudi Arabia		Yes	Gregorc	Yes	Yes	No	No
A student-centered approach for developing active learning: the construction of physical models as a teaching tool in medical physiology.	2014/09/17 | first author:Rezende-Filho FM	/pubmed/25223392	Rezende-Filho FM, da Fonseca LJ, Nunes-Souza V, Guedes Gda S, Rabelo LA.	BMC Med Educ. 2014 Sep 15;14:189. doi: 10.1186/1472-6920-14-189.	Yes	Physiology	Brazil		Yes	VARK	Yes	Yes	No	No
Learning Styles and Approaches to Learning in Excellent and Average First-Year University Students	2013	http://eric.ed.gov/?q=%22learning+styles%22+pubyear%3a2013&pr=on&ff1=eduHigher+Education&id=EJ1036605	Gargallo López, Bernardo; Almerich Cerveró, Gonzalo; Suárez Rodríguez, Jesús M.; García Félix, Eloïna; Garfella Esteban, Pedro R.	European Journal of Psychology of Education, v28 n4 p1361-1379 Dec 2013	Yes	Polytechnic students	Spain		Yes	Kolb	Yes	Yes	No	No
Shortening the Inventory of Learning Styles for Quality Assurance in a Hong Kong Post-Secondary Education Context	2013	http://eric.ed.gov/?q=%22learning+styles%22+pubyear%3a2013&pr=on&ff1=eduHigher+Education&pg=3&id=EJ1023382	Law, Dennis C. S	Quality in Higher Education, v19 n3 p300-325 2013	Yes	Postsecondary	Hong Kong		Yes	Vermunt	Yes	Yes	No	No
Analyzing the Effect of Learning Styles and Study Habits of Distance Learners on Learning Performances: A Case of an Introductory Programming Course	2014	http://eric.ed.gov/?q=%22learning+styles%22+pubyear%3a2014&ff1=eduHigher+Education&id=EJ1039811	Çakiroglu, Ünal	International Review of Research in Open and Distance Learning, v15 n4 p161-185 Sep 2014	Yes	Programming (DL)	Turkey		Yes	Kolb	Yes	Yes	No	No
On the Effect of Learning Style on Scholastic Achievement	2013	http://eric.ed.gBhatti, Rahmatullah; Bart, William M.ov/?q=%22learning+styles%22+pubyear%3a2013&pr=on&ff1=eduHigher+Education&id=EJ1016211	Bhatti, Rahmatullah; Bart, William M.	Current Issues in Education, v16 n2 Aug 2013	Yes	Social Sciences	USA		Yes	Kolb	Yes	Yes	No	No
Pre-Service Teachers' Constructivist Teaching Scores Based on Their Learning Styles	2014	http://eric.ed.gov/?q=%22learning+styles%22+pubyear%3a2014&ff1=eduHigher+Education&id=EJ1047064	Kablan, Zeynel; Kaya, Sibel	Australian Journal of Teacher Education, v39 n12 Article 5 Dec 2014	Yes	Teacher Training	Turkey		Yes	Kolb	Yes	Yes	No	No
A National Study of Training Content and Activities for Faculty Development for Online Teaching	2014	http://eric.ed.gov/?q=%22learning+styles%22+pubyear%3a2014&ff1=eduHigher+Education&pg=2&id=EJ1030527	Meyer, Katrina A.; Murrell, Vicki S.	Journal of Asynchronous Learning Networks, v18 n1 2014	Yes	Teaching faculty			Yes	All	Yes	Yes	No	No
Turkish Pre-Service Physics Teachers' Preferred Learning Styles	2015	http://eric.ed.gov/?q=%22learning+styles%22&ff1=dtyIn_2015&ff2=eduHigher+Education&id=EJ1062373	Kandil Ingec, Sebnem	Educational Research and Reviews, v10 n4 p403-415 Feb 2015	Yes	Trainee Physics Teachers	Turkey		Yes	Kolb	Yes	Yes	No	No
Content, Process, and Product: Modeling Differentiated Instruction	2015	http://eric.ed.gov/?q=%22learning+styles%22&ff1=dtyIn_2015&ff2=eduHigher+Education&pg=2&id=EJ1049812	Taylor, Barbara Kline	Kappa Delta Pi Record, v51 n1 p13-17 2015	Yes	Trainee Teachers	USA		Yes	VARK	Yes	Yes	No	No
Determining Effective Teaching Behaviors through the Hiring Process	2015	http://eric.ed.gov/?q=%22learning+styles%22&pr=on&ff1=dtyIn_2015&pg=3&id=EJ1054099	Schumacher, Gary; Grigsby, Bettye; Vesey, Winona	International Journal of Educational Management, v29 n1 p139-155 2015	Yes	Trainee Teachers	USA		Yes	Multiple	Yes	Yes	No	No
Learning Styles and Perceptions of Student Teachers of Computer-Supported Collaborative Learning Strategy Using Wikis	2015	http://eric.ed.gov/?q=%22learning+styles%22&ff1=dtyIn_2015&ff2=eduHigher+Education&pg=2&id=EJ1057936	Li, Kai Ming	Australasian Journal of Educational Technology, v31 n1 p32-50 2015	Yes	Trainee Teachers	Hong Kong		Yes	Felder-Silverman	Yes	Yes	No	No	(Felder-Soloman)
Learning Styles and Problem Solving Skills of Turkish Prospective Teachers	2015	http://eric.ed.gov/?q=%22learning+styles%22&ff1=dtyIn_2015&ff2=eduHigher+Education&id=EJ1062878	Gencel, Ilke Evin	International Journal of Progressive Education, v11 n2 p39-56 Jun 2015	Yes	Trainee Teachers	Turkey		Yes	Kolb	Yes	Yes	No	No
Learning Style, Sense of Community and Learning Effectiveness in Hybrid Learning Environment	2014	http://eric.ed.gov/?q=%22learning+styles%22+pubyear%3a2014&ff1=eduHigher+Education&id=EJ1032697	Chen, Bryan H.; Chiou, Hua-Huei	Interactive Learning Environments, v22 n4 p485-496 2014	Yes	Undergraduate students	Taiwan		Yes	Kolb	Yes	Yes	No	No
Survey of Learning Experiences and Influence of Learning Style Preferences on User Intentions Regarding MOOCs	2015	http://onlinelibrary.wiley.com/doi/10.1111/bjet.12275/full	Chang, Ray I.; Hung, Yu Hsin; Lin, Chun Fu	British Journal of Educational Technology, v46 n3 p528-541 May 2015	Yes	Undergraduate Students	Taiwan		Yes	Felder-Silverman	Yes	Yes	No	No	(Felder-Soloman)
The Association between Learning Styles and Perception of Teaching Quality	2015	http://eric.ed.gov/?q=%22learning+styles%22&ff1=dtyIn_2015&id=EJ1066970	Jepsen, Denise M.; Varhegyi, Melinda M.; Teo, Stephen T. T.	Education & Training, v57 n5 p575-587 2015	Yes	Undergraduate students	Australia		Yes	Honey + Mumford	Yes	Yes	No	No
A Cross-Cultural Analysis of the Patterns of Learning and Academic Performance of Spanish and Latin-American Undergraduates	2015	http://eric.ed.gov/?q=%22learning+styles%22&pr=on&ff1=dtyIn_2015&pg=2&id=EJ1048455	Martínez-Fernández, J. Reinaldo; Vermunt, Jan D.	Studies in Higher Education, v40 n2 p278-295 2015	Yes	University students	Colombia, Mexico, Venezuela		Yes	Vermunt	Yes	Yes	No	No
Grasha-Richmann college students' learning styles of classroom participation: role of gender and major.	2014/12/17 | first author:Baneshi AR	/pubmed/25512929	Baneshi AR, Dehghan Tezerjani M, Mokhtarpour H.	J Adv Med Educ Prof. 2014 Jul;2(3):103-7.	Yes	University students	Iran		Yes	Grasha-Richmann	Yes	Yes	No	No
Student Reactions to Classroom Management Technology: Learning Styles and Attitudes toward Moodle	2015	http://eric.ed.gov/?q=%22learning+styles%22&pr=on&ff1=dtyIn_2015&pg=2&id=EJ1059420	Chung, Christina; Ackerman, David	Journal of Education for Business, v90 n4 p217-223 2015	Yes	University students	USA		Yes	VARK	Yes	Yes	No	No
The association between dopamine receptor (DRD4) gene polymorphisms and second language learning style and behavioral variability in undergraduate students in Turkey.	2014/05/16 | first author:Maras Atabay M	/pubmed/24825354	Maras Atabay M, Safi Oz Z, Kurtman E.	Mol Biol Rep. 2014 Aug;41(8):5215-20. doi: 10.1007/s11033-014-3389-x. Epub 2014 May 14.	Yes	University students	Turkey		Yes	VARK	Yes	Yes	No	No
The quest for knowledge transfer efficacy: blended teaching, online and in-class, with consideration of learning typologies for non-traditional and traditional students.	2014/05/27 | first author:Van Doorn JR	/pubmed/24860517	Van Doorn JR, Van Doorn JD.	Front Psychol. 2014;5:324. doi: 10.3389/fpsyg.2014.00324. Review.	Yes	University students	USA		Yes	VARK	Yes	Yes	No	No

## Sheet: All Not Inc
Title	Year	URL	Author(s)	Journal	Meets Inclusion?	Population	Country	Learning Styles	Learning Style	pve intent	pve out	Matching?	Conx Pashler	Comments
Decision-making skills in ASD: performance on the Iowa Gambling Task.	2014/11/06 | first author:Mussey JL	/pubmed/25371315	Mussey JL, Travers BG, Klinger LG, Klinger MR.	Autism Res. 2015 Feb;8(1):105-14. doi: 10.1002/aur.1429. Epub 2014 Nov 4.	No	Autism								Cognitive Function
Cognitive Style as Environmentally Sensitive Individual Differences in Cognition: A Modern Synthesis and Applications in Education, Business, and Management.	2014/05/01 | first author:Kozhevnikov M	/pubmed/26171827	Kozhevnikov M, Evans C, Kosslyn SM.	Psychol Sci Public Interest. 2014 May;15(1):3-33. doi: 10.1177/1529100614525555.	No									cognition
A Study on Preferred Learning Styles of Turkish EFL Teacher Trainees	2015	http://eric.ed.gov/?q=%22learning+styles%22&ff1=dtyIn_2015&ff2=eduHigher+Education&id=EJ1057925	Inal, Sevim; Büyükyavuz, Oya; Tekin, Mustafa	Australian Journal of Teacher Education, v40 n3 Article 4 Mar 2015	No			Yes	Wintergurst + DeCapua					Derived from Reids PLSPQ 1984?
Teaching Style and Attitudes towards Facebook as an Educational Tool	2014	http://eric.ed.gov/?q=%22learning+styles%22+pubyear%3a2014&pr=on&ff1=eduHigher+Education&pg=3&id=EJ1026951	Prescott, Julie	Active Learning in Higher Education, v15 n2 p117-128 Jul 2014	No			No						does not mention LS or ls anywhere?
[Structured teaching of surgery the LMU model in Munich].	2013/10/18 | first author:Chiapponi C	/pubmed/24132677	Chiapponi C, Bruns CJ, Pilz F, Kanz KG, Mutschler W, Jauch KW, Siebeck M.	Zentralbl Chir. 2014 Dec;139(6):657-61. doi: 10.1055/s-0033-1350635. Epub 2013 Oct 16. German.	No									German
Evolving Kolb: Experiential Education in the Age of Neuroscience	2015	http://eric.ed.gov/?q=%22learning+styles%22&pr=on&ff1=dtyIn_2015&pg=3&id=EJ1058855	Schenck, Jeb; Cruickshank, Jessie	Journal of Experiential Education, v38 n1 p73-95 Mar 2015	No									Is not actually about LS, though is about Kolb
The Effect of Students' Learning Styles to Their Academic Success	2013	http://eric.ed.gov/?q=%22learning+styles%22+pubyear%3a2013&pr=on&ff1=eduHigher+Education&pg=2&id=EJ1017397	Gokalp, Murat	Educational Research and Reviews, v8 n17 p1634-1641 Sep 2013	No									Is not clear exactly what instrument was used, or even if it was an established (Coffield) LS instrument
Do quality improvement collaboratives' educational components match the dominant learning style preferences of the participants?	2015/06/20 | first author:Weggelaar-Jansen AM	/pubmed/26087653	Weggelaar-Jansen AM, van Wijngaarden J, Slaghuis SS.	BMC Health Serv Res. 2015 Jun 20;15:239. doi: 10.1186/s12913-015-0915-z.	No			Yes	Ruijters and Simons					Is not listed in Coffield but they cite Coffield and say is from Family 5
Differentiated Instruction for Students with Disabilities: Using DI in the Music Classroom	2015	http://eric.ed.gov/?q=%22learning+styles%22&pr=on&ff1=dtyIn_2015&pg=2&id=EJ1047491	Darrow, Alice-Ann	General Music Today, v28 n2 p29-32 Jan 2015	No									ls
How Digital Native Learners Describe Themselves	2015	http://eric.ed.gov/?q=%22learning+styles%22&pr=on&ff1=dtyIn_2015&pg=2&id=EJ1062071	Thompson, Penny	Education and Information Technologies, v20 n3 p467-484 Sep 2015	No									ls
Mathematically Rich, Investigative Tasks for Teaching Algebra	2015	http://eric.ed.gov/?q=%22learning+styles%22&pr=on&ff1=dtyIn_2015&pg=3&id=EJ1053521	Day, Lorraine	Mathematics Teacher, v108 n7 p516-518 Mar 2015	No									ls
A Teaching Strategy for a Christian Virtual Environment	2015	http://eric.ed.gov/?q=%22learning+styles%22&pr=on&ff1=dtyIn_2015&pg=3&id=EJ1057029	Babyak, Andrew T.	Journal of Research on Christian Education, v24 n1 p63-77 2015	No									ls
Learning Faults Detection by AIS Techniques in CSCL Environments	2015	http://eric.ed.gov/?q=%22learning+styles%22&pr=on&ff1=dtyIn_2015&pg=3&id=EJ1062486	Zedadra, Amina; Lafifi, Yacine	Educational Technology & Society, v18 n1 p276-291 2015	No									ls
E-Learning Readiness in Medicine: Turkish Family Medicine (FM) Physicians Case	2015	http://eric.ed.gov/?q=%22learning+styles%22&pr=on&ff1=dtyIn_2015&pg=3&id=EJ1057282	Parlakkiliç, Alaattin	Turkish Online Journal of Educational Technology - TOJET, v14 n2 p59-62 Apr 2015	No									ls
Improvements from a Flipped Classroom May Simply Be the Fruits of Active Learning	2015	http://eric.ed.gov/?q=%22learning+styles%22&pr=on&ff1=dtyIn_2015&pg=3&id=EJ1058083	Jensen, Jamie L.; Kummer, Tyler A.; Godoy, Patricia D. d. M.	CBE - Life Sciences Education, v14 n1 Article 5 Mar 2015	No									ls
The Future of Reading and Academic Libraries	2015	http://eric.ed.gov/?q=%22learning+styles%22&ff1=dtyIn_2015&ff2=eduHigher+Education&pg=3&id=EJ1059706	Durant, David M.; Horava, Tony	Libraries and the Academy, v15 n1 p5-27 Jan 2015	No									ls
Clinical Study of Student Learning Using Mastery Style versus Immediate Feedback Online Activities	2015	http://eric.ed.gov/?q=%22learning+styles%22&ff1=dtyIn_2015&ff2=eduHigher+Education&pg=3&id=EJ1066157	Gladding, Gary; Gutmann, Brianne; Schroeder, Noah; Stelzer, Timothy	Physics Education Research, v11 n1 p010114-1-010114-8 Jan-Jun 2015	No									ls
The Impact of Effort-Oriented Epistemological Beliefs on Mentoring Support	2015	http://eric.ed.gov/?q=%22learning+styles%22&ff1=dtyIn_2015&ff2=eduHigher+Education&pg=3&id=EJ1064968	Weinberg, Frankie J.; Mulki, Jay P.; Lankau, Melenie J.	Journal of Workplace Learning, v27 n5 p345-365 2015	No									ls
Role of Individual Learning Pathways in Non-Threatening Teaching and Learning Environment Development	2014	http://eric.ed.gov/?q=%22learning+styles%22+pubyear%3a2014&ff1=eduHigher+Education&id=EJ1053916	Makarova, Elena A	Universal Journal of Educational Research, v2 n5 p406-413 2014	No									ls
Undergraduate Mathematics Students' Reasons for Attending Live Lectures When Recordings Are Available	2014	http://eric.ed.gov/?q=%22learning+styles%22+pubyear%3a2014&ff1=eduHigher+Education&pg=2&id=EJ1028329	Yoon, Caroline; Oates, Greg; Sneddon, Jamie	International Journal of Mathematical Education in Science and Technology, v45 n2 p227-240 2014	No									ls
Teaching Very Large Classes	2014	http://eric.ed.gov/?q=%22learning+styles%22+pubyear%3a2014&ff1=eduHigher+Education&pg=2&id=EJ1040246	DeRogatis, Amy; Honerkamp, Kenneth; McDaniel, Justin; Medine, Carolyn; Nyitray, Vivian-Lee; Pearson, Thomas	Teaching Theology & Religion, v17 n4 p352-368 Oct 2014	No									ls
Teacher Mini-Grant Programs: An Asset to Schools and Classroom Practice	2014	http://eric.ed.gov/?q=%22learning+styles%22+pubyear%3a2014&ff1=eduHigher+Education&pg=2&id=EJ1047009	Hosley, Jessica; Hosley, Nathaniel	School-University Partnerships, v7 n2 p119-124 2014	No									ls
Practice What We Preach: Differentiating Instruction and Assessment in a Higher Education Classroom as a Model of Effective Pedagogy for Early Childhood Teacher Education Candidates	2014	http://eric.ed.gov/?q=%22learning+styles%22+pubyear%3a2014&ff1=eduHigher+Education&pg=2&id=EJ1030338	Griess, Carolyn J.; Keat, Jane B	Journal of Early Childhood Teacher Education, v35 n1 p98-109 2014	No									ls
Move Your Audience to Action: Using YouTube to Teach Persuasion	2014	http://eric.ed.gov/?q=%22learning+styles%22+pubyear%3a2014&ff1=eduHigher+Education&pg=2&id=EJ1031640	Quagliata, Andrew B	Communication Teacher, v28 n3 p183-187 2014	No									ls
The Effectiveness of Daily Assessments: A Preliminary Study in Principles of Financial Accounting	2014	http://eric.ed.gov/?q=%22learning+styles%22+pubyear%3a2014&ff1=eduHigher+Education&pg=2&id=EJ1053621	Bush, H. Francis; Walsh, Vonda K	American Journal of Business Education, v7 n3 p237-244 2014	No									ls
Spatial Visualization Abilities of Field Dependent/Independent Preservice Teachers	2014	http://eric.ed.gov/?q=%22learning+styles%22+pubyear%3a2014&pr=on&ff1=eduHigher+Education&pg=2&id=EJ1039231	Yazici, Ersen	Electronic Journal of Research in Educational Psychology, v12 n2 p371-390 Sep 2014	No									ls
Silence as Right, Choice, Resistance and Strategy among Chinese "Me Generation" Students: Implications for Pedagogy	2014	http://eric.ed.gov/?q=%22learning+styles%22+pubyear%3a2014&pr=on&ff1=eduHigher+Education&pg=2&id=EJ1025945	Ha, Phan Le; Li, Binghui	Discourse: Studies in the Cultural Politics of Education, v35 n2 p233-248 2014	No									ls
Toward a Feminist Ballet Pedagogy: Teaching Strategies for Ballet Technique Classes in the Twenty-First Century	2014	http://eric.ed.gov/?q=%22learning+styles%22+pubyear%3a2014&pr=on&ff1=eduHigher+Education&pg=2&id=EJ1022671	Alterowitz, Gretchen	Journal of Dance Education, v14 n1 p8-17 2014	No									ls
Using Interactive Content and Online Activities to Accommodate Diversity in a Large First Year Class	2014	http://eric.ed.gov/?q=%22learning+styles%22+pubyear%3a2014&pr=on&ff1=eduHigher+Education&pg=2&id=EJ1036662	Snowball, J. D.	Higher Education: The International Journal of Higher Education and Educational Planning, v67 n6 p823-838 Jun 2014	No									ls
Listening Strategy Use and Influential Factors in Web-Based Computer Assisted Language Learning	2014	http://eric.ed.gov/?q=%22learning+styles%22+pubyear%3a2014&pr=on&ff1=eduHigher+Education&pg=3&id=EJ1029039	Chen, L.; Zhang, R.; Liu, C	Journal of Computer Assisted Learning, v30 n3 p207-219 Jun 2014	No									ls
Equitable Instruction for Secondary Latino English Learners: Examining Critical Principles of Differentiation in Lesson Design	2014	http://eric.ed.gov/?q=%22learning+styles%22+pubyear%3a2014&pr=on&ff1=eduHigher+Education&pg=3&id=EJ1053481	Elsbree, Anne René; Hernández, Ana M.; Daoud, Annette	Association of Mexican American Educators Journal, v8 n2 p5-16 2014	No									ls
Using Film to Elucidate Leadership Effectiveness Models: Reflection on Authentic Learning Experiences	2014	http://eric.ed.gov/?q=%22learning+styles%22+pubyear%3a2014&pr=on&ff1=eduHigher+Education&pg=3&id=EJ1025647	Rajendran, Diana; Andrew, Marti	Journal of University Teaching and Learning Practice, v11 n1 Article 8 2014	No									ls
Screencasts: How Effective Are They and How Do Students Engage with Them?	2014	http://eric.ed.gov/?q=%22learning+styles%22+pubyear%3a2014&pr=on&ff1=eduHigher+Education&pg=3&id=EJ1018927	Morris, Cecile; Chikwa, Gladson	Active Learning in Higher Education, v15 n1 p25-37 Mar 2014	No									ls
University Students' Perspective on Blended Learning	2014	http://eric.ed.gov/?q=%22learning+styles%22+pubyear%3a2014&pr=on&ff1=eduHigher+Education&pg=3&id=EJ1029690	Waha, Barbara; Davis, Kate	Journal of Higher Education Policy and Management, v36 n2 p172-182 2014	No									ls
A Comparative Study on First-Time and Experienced Project-Based Learning Students in an Engineering Design Module	2014	http://eric.ed.gov/?q=%22learning+styles%22+pubyear%3a2014&pr=on&ff1=eduHigher+Education&pg=3&id=EJ1037436	Chua, K. J.	European Journal of Engineering Education, v39 n5 p556-572 2014	No									ls
Anatomy Adventure: A Board Game for Enhancing Understanding of Anatomy	2014	http://eric.ed.gov/?q=%22learning+styles%22+pubyear%3a2014&pr=on&ff1=eduHigher+Education&pg=3&id=EJ1025973	Anyanwu, Emeka G	Anatomical Sciences Education, v7 n2 p153-160 Mar-Apr 2014	No									ls	is in PubMed results
Evaluation and Revision of an Introduction to Experiential Rotations Course	2014	http://eric.ed.gov/?q=%22learning+styles%22+pubyear%3a2014&pr=on&ff1=eduHigher+Education&pg=4&id=EJ1035075	Dy, Eliza A.; Nisly, Sarah A	Journal of the Scholarship of Teaching and Learning, v14 n3 p34-45 Aug 2014	No									ls
Adoption of Social Networking in Education: A Study of the Use of Social Networks by Higher Education Students in Oman	2014	http://eric.ed.gov/?q=%22learning+styles%22+pubyear%3a2014&pr=on&ff1=eduHigher+Education&pg=4&id=EJ1032355	Al-Mukhaini, Elham M.; Al-Qayoudhi, Wafa S.; Al-Badi, Ali H	Journal of International Education Research, v10 n2 p143-154 2014	No									ls
The Results of a Longitudinal Study of the Effects of Network Delays on Learning	2013	http://eric.ed.gov/?q=%22learning+styles%22+pubyear%3a2013&pr=on&ff1=eduHigher+Education&pg=2&id=EJ1018284	Sullivan, Jay; Bush, Francis; Squire, James; Walsh, Vonda	Journal of College Teaching & Learning, v10 n3 p189-202 2013	No									ls
Followers of Confucianism or a New Generation? Learning Culture of Mainland Chinese: In Pursuit of Western-Based Business Education Away from Mainland China	2013	http://eric.ed.gov/?q=%22learning+styles%22+pubyear%3a2013&pr=on&ff1=eduHigher+Education&pg=2&id=EJ1029151	Rajaram, Kumaran	International Journal of Teaching and Learning in Higher Education, v25 n3 p369-377 2013	No									ls
Movies to the Rescue: Keeping the Cold War Relevant for Twenty-First-Century Students	2013	http://eric.ed.gov/?q=%22learning+styles%22+pubyear%3a2013&pr=on&ff1=eduHigher+Education&pg=2&id=EJ1024132	Gokcek, Gigi; Howard, Alison	Journal of Political Science Education, v9 n4 p436-452 2013	No									ls
A Memory Game to Demonstrate the Power of Collaborative Efforts to Improve Team Performance	2013	http://eric.ed.gov/?q=%22learning+styles%22+pubyear%3a2013&pr=on&ff1=eduHigher+Education&pg=2&id=EJ1031013	Buche, Mari W.	Journal of Information Systems Education, v24 n3 p167-175 Fall 2013	No									ls
New Digital Technologies: Educational Opportunities for Australian Indigenous Learner	2013	http://eric.ed.gov/?q=%22learning+styles%22+pubyear%3a2013&pr=on&ff1=eduHigher+Education&pg=3&id=EJ1017806	Watson, Shalini	Australian Journal of Indigenous Education, v42 n1 p58-67 Aug 2013	No									ls
Interactive mobile learning: a pilot study of a new approach for sport science and medical undergraduate students.	2013	http://eric.ed.gov/?q=%22learning+styles%22+pubyear%3a2013&pr=on&ff1=eduHigher+Education&pg=3&id=EJ1016955	Bruce-Low, S. S.; Burnet, S.; Arber, K.; Price, D.; Webster, L.; Stopforth, M	Advances in Physiology Education, v37 n4 p292-297 Dec 2013	No									ls	is in PubMed results
Students' Learning Environment and Education Quality in Faculty of Education of University of Tehran	2013	http://eric.ed.gov/?q=%22learning+styles%22+pubyear%3a2013&pr=on&ff1=eduHigher+Education&pg=4&id=EJ1016069	Keshavarz, Mohsen; Vaziri, Seyed Ali; Jafari, Ahmad; Alizadeh, Hadi	Educational Research and Reviews, v8 n13 p980-985 Jul 2013	No									ls
Net Generation's Learning Styles in Nursing Education.	2015/07/15 | first author:Christodoulou E	/pubmed/26152969	Christodoulou E, Kalokairinou A.	Stud Health Technol Inform. 2015;213:119-21.	No									ls
Success of a Faculty Development Program for Teachers at the Mayo Clinic.	2015/07/04 | first author:Lee SM	/pubmed/26140122	Lee SM, Lee MC, Reed DA, Halvorsen AJ, Berbari EF, McDonald FS, Beckman TJ.	J Grad Med Educ. 2014 Dec;6(4):704-8. doi: 10.4300/JGME-D-14-00139.1.	No									ls
A Virtual Emergency Telemedicine Serious Game in Medical Training: A Quantitative, Professional Feedback-Informed Evaluation Study.	2015/06/19 | first author:Nicolaidou I	/pubmed/26084866	Nicolaidou I, Antoniades A, Constantinou R, Marangos C, Kyriacou E, Bamidis P, Dafli E, Pattichis CS.	J Med Internet Res. 2015 Jun 17;17(6):e150. doi: 10.2196/jmir.3667.	No									ls
Student perspectives on post-simulation debriefing.	2015/06/03 | first author:Timmis C	/pubmed/26032755	Timmis C, Speirs K.	Clin Teach. 2015 May 29. doi: 10.1111/tct.12369. [Epub ahead of print]	No									ls
A randomised controlled trial of a blended learning education intervention for teaching evidence-based medicine.	2015/04/18 | first author:Ilic D	/pubmed/25884717	Ilic D, Nordin RB, Glasziou P, Tilson JK, Villanueva E.	BMC Med Educ. 2015 Mar 10;15:39. doi: 10.1186/s12909-015-0321-6.	No									ls
Interpersonal skills development in Generation Y student nurses: a literature review.	2014/06/02 | first author:Bhana VM	/pubmed/24880789	Bhana VM.	Nurse Educ Today. 2014 Dec;34(12):1430-4. doi: 10.1016/j.nedt.2014.05.002. Epub 2014 May 20.	No									ls
Online virtual-patient cases versus traditional problem-based learning in advanced pharmacy practice experiences.	2014/05/23 | first author:Al-Dahir S	/pubmed/24850938	Al-Dahir S, Bryant K, Kennedy KB, Robinson DS.	Am J Pharm Educ. 2014 May 15;78(4):76. doi: 10.5688/ajpe78476.	No									ls
A milestone-based approach to breast imaging instruction for residents.	2014/05/02 | first author:Harvey JA	/pubmed/24780508	Harvey JA, Nicholson BT, Rochman CM, Peppard HR, Pease CS, DeMartini NA.	J Am Coll Radiol. 2014 Jun;11(6):600-5. doi: 10.1016/j.jacr.2014.01.007. Epub 2014 Apr 26.	No									ls
The diversity of Iranian nursing students' clinical learning styles: a qualitative study.	2014/04/16 | first author:Baraz S	/pubmed/24731951	Baraz S, Memarian R, Vanaki Z.	Nurse Educ Pract. 2014 Sep;14(5):525-31. doi: 10.1016/j.nepr.2014.03.004. Epub 2014 Apr 1.	No									ls
Medical students call for national standards in anatomical education.	2014/03/26 | first author:Farey JE	/pubmed/24661596	Farey JE, Sandeford JC, Evans-McKendry GD.	ANZ J Surg. 2014 Nov;84(11):813-5. doi: 10.1111/ans.12557. Epub 2014 Mar 25. Review.	No									ls
Using tablets to support self-regulated learning in a longitudinal integrated clerkship.	2014/03/22 | first author:AlegrÃ­a DA	/pubmed/24646438	AlegrÃ­a DA, Boscardin C, Poncelet A, Mayfield C, Wamsley M.	Med Educ Online. 2014;19:23638. doi: 10.3402/meo.v19.23638.	No									ls
Triangular model integrating clinical teaching and assessment.	2014/03/14 | first author:Abdelaziz A	/pubmed/24624002	Abdelaziz A, Koshak E.	Adv Med Educ Pract. 2014;5:61-4. doi: 10.2147/AMEP.S48789.	No									ls
Inter-individual differences in the initial 80 minutes of motor learning of handrim wheelchair propulsion.	2014/03/04 | first author:Vegter RJ	/pubmed/24586992	Vegter RJ, Lamoth CJ, de Groot S, Veeger DH, van der Woude LH.	PLoS One. 2014;9(2):e89729. doi: 10.1371/journal.pone.0089729.	No									ls
Undergraduate peer-assisted learning in the clinical setting.	2014/02/12 | first author:Zentz SE	/pubmed/24512330	Zentz SE, Kurtz CP, Alverson EM.	J Nurs Educ. 2014 Mar;53(3):S4-S10. doi: 10.3928/01484834-20140211-01. Epub 2014 Feb 11.	No									ls
Strategies for improving the quality of verbal patient and family education: a review of the literature and creation of the EDUCATE model.	2014/01/01 | first author:Marcus C	/pubmed/25750796	Marcus C.	Health Psychol Behav Med. 2014 Jan 1;2(1):482-495. Epub 2014 Apr 28.	No									ls
Developing hand therapy skills in Bangladesh: experiences of Australian volunteers.	2013/12/03 | first author:O'Brien L	/pubmed/24290873	O'Brien L, Hardman A.	J Hand Ther. 2014 Jan-Mar;27(1):30-7. doi: 10.1016/j.jht.2013.09.006. Epub 2013 Oct 1.	No									ls
Anatomy adventure: a board game for enhancing understanding of anatomy.	2013/07/24 | first author:Anyanwu EG	/pubmed/23878076	Anyanwu EG.	Anat Sci Educ. 2014 Mar-Apr;7(2):153-60. doi: 10.1002/ase.1389. Epub 2013 Jul 22.	No									ls
Healthy gardens/healthy lives: Navajo perceptions of growing food locally to prevent diabetes and cancer.	2013/07/16 | first author:Lombard KA	/pubmed/23855020	Lombard KA, Beresford SA, Ornelas IJ, Topaha C, Becenti T, Thomas D, Vela JG.	Health Promot Pract. 2014 Mar;15(2):223-31. doi: 10.1177/1524839913492328. Epub 2013 Jul 12.	No									ls
Identifying strategies to assist final semester nursing students to develop numeracy skills: a mixed methods study.	2013/04/30 | first author:Ramjan LM	/pubmed/23623279	Ramjan LM, Stewart L, Salamonson Y, Morris MM, Armstrong L, Sanchez P, Flannery L.	Nurse Educ Today. 2014 Mar;34(3):405-12. doi: 10.1016/j.nedt.2013.03.017. Epub 2013 Apr 23.	No									ls
Two thumbs up: using popular films in introductory aging courses.	2013/03/22 | first author:Karasik RJ	/pubmed/23514135	Karasik RJ, Hamon R, Writz J, Moddu Reddy A.	Gerontol Geriatr Educ. 2014;35(1):86-113. doi: 10.1080/02701960.2012.749253. Epub 2013 Mar 20.	No									ls
Navigating the changing learning landscape: perspective from bioinformatics.ca.	2013/03/22 | first author:Brazas MD	/pubmed/23515468	Brazas MD, Ouellette BF.	Brief Bioinform. 2013 Sep;14(5):556-62. doi: 10.1093/bib/bbt016. Epub 2013 Mar 20.	No									ls
Is there a place for e-learning in infection prevention?	2013/11/05 | first author:Labeau SO	/pubmed/24183831	Labeau SO.	Aust Crit Care. 2013 Nov;26(4):167-72. doi: 10.1016/j.aucc.2013.10.002. Epub 2013 Oct 30. Review.	No									ls
The changing landscape of anesthesia education: is Flipped Classroom the answer?	2013/10/16 | first author:Kurup V	/pubmed/24126692	Kurup V, Hersey D.	Curr Opin Anaesthesiol. 2013 Dec;26(6):726-31. doi: 10.1097/ACO.0000000000000004. Review.	No									ls
What educational resources are medical students using for personal study during primary care attachments?	2013/09/18 | first author:Baudains C	/pubmed/24041098	Baudains C, Metters E, Easton G, Booton P.	Educ Prim Care. 2013 Sep;24(5):340-5.	No									ls
Using Gagne's theory to teach procedural skills.	2013/09/11 | first author:Buscombe C	/pubmed/24015735	Buscombe C.	Clin Teach. 2013 Oct;10(5):302-7. doi: 10.1111/tct.12051.	No									ls
The ongoing evolution of the core curriculum of a clinical fellowship in pathology informatics.	2014/09/06 | first author:Quinn AM	/pubmed/25191621	Quinn AM, Klepeis VE, Mandelker DL, Platt MY, Rao LK, Riedlinger G, Baron JM, Brodsky V, Kim JY, Lane W, Lee RE, Levy BP, McClintock DS, Beckwith BA, Kuo FC, Gilbertson JR.	J Pathol Inform. 2014;5:22. doi: 10.4103/2153-3539.137717.	No									ls
Perceived impact of human subjects protection training on community partners in community-based participatory research.	2014/08/26 | first author:Hawley NC	/pubmed/25152106	Hawley NC, Wieland ML, Weis JA, Sia IG.	Prog Community Health Partnersh. 2014 Summer;8(2):241-8. doi: 10.1353/cpr.2014.0023.	No									ls
Playing interprofessional games: reflections on using the Interprofessional Education Game (iPEG).	2014/08/08 | first author:Joseph S	/pubmed/25101519	Joseph S, Diack L.	J Interprof Care. 2015 May;29(3):260-2. doi: 10.3109/13561820.2014.942839. Epub 2014 Aug 7.	No									ls
Interactive mobile learning: a pilot study of a new approach for sport science and medical undergraduate students.	2013/12/03 | first author:Bruce-Low SS	/pubmed/24292904	Bruce-Low SS, Burnet S, Arber K, Price D, Webster L, Stopforth M.	Adv Physiol Educ. 2013 Dec;37(4):292-7. doi: 10.1152/advan.00004.2013.	No									ls
Student learning styles in anatomy and physiology courses: Meeting the needs of nursing students.	2015/06/02 | first author:Johnston AN	/pubmed/26027548	Johnston AN, Hamill J, Barton MJ, Baldwin S, Percival J, Williams-Pritchard G, Salvage-Jones J, Todorovic M.	Nurse Educ Pract. 2015 May 18. doi:pii: S1471-5953(15)00081-5. 10.1016/j.nepr.2015.05.001. [Epub ahead of print]	No									NoFT
The influence of teaching method on performance of suicide assessment in baccalaureate nursing students.	2015/05/17 | first author:Luebbert R	/pubmed/25979880	Luebbert R, Popkess A.	J Am Psychiatr Nurses Assoc. 2015 Mar-Apr;21(2):126-33. doi: 10.1177/1078390315580096.	No									NoFT
The learning environment and learning styles: a guide for mentors.	2015/04/24 | first author:Vinales JJ	/pubmed/25904452	Vinales JJ.	Br J Nurs. 2015 Apr 23-May 13;24(8):454-7. doi: 10.12968/bjon.2015.24.8.454.	No									NoFT
Striving for evidence-based practice innovations through a hybrid model journal club: A pilot study.	2015/03/15 | first author:Wilson M	/pubmed/25765227	Wilson M, Ice S, Nakashima CY, Cox LA, Morse EC, Philip G, Vuong E.	Nurse Educ Today. 2015 May;35(5):657-62. doi: 10.1016/j.nedt.2015.01.026. Epub 2015 Feb 21.	No									NoFT
Chinese students studying at Australian universities with specific reference to nursing students: a narrative literature review.	2014/12/30 | first author:Wang CC	/pubmed/25537169	Wang CC, Andre K, Greenwood KM.	Nurse Educ Today. 2015 Apr;35(4):609-19. doi: 10.1016/j.nedt.2014.12.005. Epub 2014 Dec 10. Review.	No									NoFT
Twelve tips to revitalise problem-based learning.	2014/11/18 | first author:Wood SJ	/pubmed/25401407	Wood SJ, Woywodt A, Pugh M, Sampson I, Madhavi P.	Med Teach. 2014 Nov 17:1-7. [Epub ahead of print]	No									NoFT
Implications of online learning for nurse managers.	2014/10/31 | first author:McCarthy J	/pubmed/25355126	McCarthy J.	Nurs Manag (Harrow). 2014 Oct 30;21(7):23-7. doi: 10.7748/nm.21.7.23.e1279.	No									NoFT
Introducing Scenario Based Learning interactive to postgraduates in UQ Orthodontic Program.	2014/09/13 | first author:Naser-Ud-Din S	/pubmed/25212808	Naser-Ud-Din S.	Eur J Dent Educ. 2015 Aug;19(3):169-76. doi: 10.1111/eje.12118. Epub 2014 Sep 12.	No									NoFT
Exploring lecturers' views of first-year health science students' misconceptions in biomedical domains.	2014/08/08 | first author:Badenhorst E	/pubmed/25099944	Badenhorst E, Mamede S, Hartman N, Schmidt HG.	Adv Health Sci Educ Theory Pract. 2015 May;20(2):403-20. doi: 10.1007/s10459-014-9535-3. Epub 2014 Aug 7.	No									NoFT
Revision of an undergraduate older adult health care nursing education course.	2014/08/02 | first author:Tenhunen ML	/pubmed/25081329	Tenhunen ML, Fitzgerald A.	J Nurs Educ. 2014 Sep;53(9 Suppl):S110-3.	No									NoFT
Development of an international online learning platform for hepatopancreatobiliary surgical training: a needs assessment.	2014/06/26 | first author:Warner SG	/pubmed/24961380	Warner SG, Connor S, Christophi C, Azodo IA, Kent T, Pier D, Minter RM.	HPB (Oxford). 2014 Dec;16(12):1127-32. doi: 10.1111/hpb.12289. Epub 2014 Jun 24.	No									NoFT
Factors influencing student performance on the carpal bone test as a preliminary evaluation of anatomical knowledge retention.	2014/05/20 | first author:Meyer AJ	/pubmed/24838440	Meyer AJ, Armson A, Losco CD, Losco B, Walker BF.	Anat Sci Educ. 2015 Mar-Apr;8(2):133-9. doi: 10.1002/ase.1464. Epub 2014 May 16.	No									NoFT
Understanding learning styles.	2014/04/09 | first author:Blevins S	/pubmed/24707671	Blevins S.	Medsurg Nurs. 2014 Jan-Feb;23(1):59-60. No abstract available.	No									NoFT
Online biostatistics: evidence-based curriculum for master's nursing education.	2014/03/25 | first author:Shillam CR	/pubmed/24654693	Shillam CR, Ho G, Commodore-Mensah Y.	J Nurs Educ. 2014 Apr;53(4):229-32. doi: 10.3928/01484834-20140326-01. Epub 2014 Mar 26.	No									NoFT
Identifying teachable moments in the clinical setting and possible barriers.	2014/03/07 | first author:Pinto Zipp G	/pubmed/24598897	Pinto Zipp G, Kolber C.	J Allied Health. 2014 Spring;43(1):32-7.	No									NoFT
A systematic review of the literature to support an evidence-based precepting program.	2013/12/18 | first author:Mann-Salinas E	/pubmed/24331408	Mann-Salinas E, Hayes E, Robbins J, Sabido J, Feider L, Allen D, Yoder L.	Burns. 2014 May;40(3):374-87. doi: 10.1016/j.burns.2013.11.008. Epub 2013 Dec 9. Review.	No									NoFT
Learning styles and critical thinking relationship in baccalaureate nursing education: a systematic review.	2013/07/09 | first author:Andreou C	/pubmed/23830067	Andreou C, Papastavrou E, Merkouris A.	Nurse Educ Today. 2014 Mar;34(3):362-71. doi: 10.1016/j.nedt.2013.06.004. Epub 2013 Jul 3.	No									NoFT
Systematizing Web Search through a Meta-Cognitive, Systems-Based, Information Structuring Model (McSIS)	2015	http://eric.ed.gov/?q=%22learning+styles%22&pr=on&ff1=dtyIn_2015&pg=2&id=EJ1058186	Abuhamdieh, Ayman H.; Harder, Joseph T	Contemporary Issues in Education Research, v8 n1 p33-44 2015	No									NoFT
Anatomy Drawing Screencasts: Enabling Flexible Learning for Medical Students	2015	http://eric.ed.gov/?q=%22learning+styles%22&pr=on&ff1=dtyIn_2015&pg=3&id=EJ1059131	Pickering, James D	Anatomical Sciences Education, v8 n3 p249-257 May-Jun 2015	No									NoFT
Factors Influencing Student Performance on the Carpal Bone Test as a Preliminary Evaluation of Anatomical Knowledge Retention	2015	http://eric.ed.gov/?q=%22learning+styles%22&pr=on&ff1=dtyIn_2015&pg=3&id=EJ1053063	Meyer, Amanda J.; Armson, Anthony; Losco, C. Dominique; Losco, Barrett; Walker, Bruce F.	Anatomical Sciences Education, v8 n2 p133-139 Mar-Apr 2015	No									NoFT
Exploring Lecturers' Views of First-Year Health Science Students' Misconceptions in Biomedical Domains	2015	http://eric.ed.gov/?q=%22learning+styles%22&ff1=dtyIn_2015&ff2=eduHigher+Education&pg=2&id=EJ1058271	Badenhorst, Elmi; Mamede, Sílvia; Hartman, Nadia; Schmidt, Henk G	Advances in Health Sciences Education, v20 n2 p403-420 May 2015	No									NoFT	is in PubMed results
Unravelling the Influence of Cognitive Style on Chinese Students' Classroom Behaviours: The Mediating Effects of the Structure-Oriented/Depth-Oriented Learning Approach	2015	http://eric.ed.gov/?q=%22learning+styles%22&ff1=dtyIn_2015&ff2=eduHigher+Education&pg=3&id=EJ1061125	Cheng, Hong-Yu; Guan, Shu-Yi	Educational Psychology, v35 n4 p497-512 2015	No									NoFT
Soft Systems Methodology for Personalized Learning Environment	2015	http://eric.ed.gov/?q=%22learning+styles%22&ff1=dtyIn_2015&ff2=eduHigher+Education&pg=3&id=EJ1058594	Nair, Uday	E-Learning and Digital Media, v12 n1 p34-56 Jan 2015	No									NoFT
Exploring Faculty Beliefs about Student Learning and Their Role in Instructional Decision-Making	2014	http://eric.ed.gov/?q=%22learning+styles%22+pubyear%3a2014&ff1=eduHigher+Education&pg=2&id=EJ1038869	Hora, Matthew T	Review of Higher Education, v38 n1 p37-70 Fall 2014	No									NoFT
Optimizing Instructional Video for Preservice Teachers in an Online Technology Integration Course	2014	http://eric.ed.gov/?q=%22learning+styles%22+pubyear%3a2014&pr=on&ff1=eduHigher+Education&pg=3&id=EJ1036912	Ibrahim, Mohamed; Callaway, Rebecca; Bell, David	American Journal of Distance Education, v28 n3 p160-169 2014	No									NoFT
TNE-Trans-National Education or Tensions between National and External? a Case Study of Malaysia	2014	http://eric.ed.gov/?q=%22learning+styles%22+pubyear%3a2014&pr=on&ff1=eduHigher+Education&pg=3&id=EJ1031986	Hill, Christopher; Cheong, Kee-Cheok; Leong, Yin-Ching; Fernandez-Chung, Rozilini	Studies in Higher Education, v39 n6 p952-966 2014	No									NoFT
Meeting of the Minds: Online Matching Program for Teaching and Learning Styles?	2014	http://eric.ed.gov/?q=%22learning+styles%22+pubyear%3a2014&pr=on&ff1=eduHigher+Education&pg=4&id=EJ1037646	Fenton, Celeste; Watkins, Brenda Ward	Community College Journal of Research and Practice, v38 n12 p1157-1167 2014	No									NoFT
Academic Difficulties Encountered by East Asian International University Students in New Zealand	2013	http://eric.ed.gov/?q=%22learning+styles%22+pubyear%3a2013&pr=on&ff1=eduHigher+Education&pg=2&id=EJ1023694	Lee, Boram; Farruggia, Susan P.; Brown, Gavin T. L.	Higher Education Research and Development, v32 n6 p915-931 2013	No									NoFT
Further tests of belief-importance theory.	2015/04/16 | first author:Petrides KV	/pubmed/25874374	Petrides KV, Furnham A.	PLoS One. 2015;10(4):e0121978. doi: 10.1371/journal.pone.0121978.	No	Psychology Students		No	Biggs SPQ					Normal Human Cognition
Medical students' preferences for problem-based learning in relation to culture and personality: a multicultural study.	2015/07/21 | first author:Holen A	/pubmed/26188962	Holen A, Manandhar K, Pant DS, Karmacharya BM, Olson LM, Koju R, Mansur DI.	Int J Med Educ. 2015 Jul 19;6:84-92. doi: 10.5116/ijme.558e.6451.	No	Medical students	Nepal, Norway, USA	No	NEO-PI					Not in Coffield
Radical Thoughts on Simplifying Square Roots	2013	http://eric.ed.gov/?q=%22learning+styles%22+pubyear%3a2013&pr=on&ff1=eduHigher+Education&pg=3&id=EJ1029390	Schultz, Kyle T.; Bismarck, Stephen F.	Mathematics Teaching in the Middle School, v19 n4 p222-228 Nov 2013	No									Schoolchildren
[Socio-economic and psycho-affective factors and their influence on academic performance of residents in Obstetrics and Gynecology].	2015/06/11 | first author:Manterola Ãlvarez D	/pubmed/26058166	Manterola Ãlvarez D.	Ginecol Obstet Mex. 2015 Mar;83(3):139-47. Spanish.	No			No						Spanish
[New paradigms in universitary education. David Kolb's learning styles].	2015/04/29 | first author:Tripodoro VA	/pubmed/25919876	Tripodoro VA, De Simone GG.	Medicina (B Aires). 2015;75(2):113-8. Spanish. No abstract available.	No									Spanish
[Kolb's learning styles in medical students].	2015/04/29 | first author:Borracci RA	/pubmed/25919867	Borracci RA, Arribalzaga EB.	Medicina (B Aires). 2015;75(2):73-80. Spanish.	No									Spanish
[Relationship between self-directed learning with learning styles and strategies in medical students].	2015/02/20 | first author:MÃ¡rquez U C	/pubmed/25694288	MÃ¡rquez U C, Fasce H E, PÃ©rez V C, Ortega B J, Parra P P, Ortiz M L, Matus B O, IbÃ¡Ã±ez G P.	Rev Med Chil. 2014 Nov;142(11):1422-30. doi: 10.4067/S0034-98872014001100009. Spanish.	No									Spanish
[Learning styles in medical residents and their professors of a pediatric hospital.]	2013/12/03 | first author:JuÃ¡rez-MuÃ±oz IE	/pubmed/24290010	JuÃ¡rez-MuÃ±oz IE, GÃ³mez-Negrete A, Varela-Ruiz M, MejÃ­a-ArangurÃ© JM, Mercado-Arellano JA, Sciandra-Rico MM, Matute-GonzÃ¡lez MM.	Rev Med Inst Mex Seguro Soc. 2013 November-December;51(6):614-619. Spanish.	No									Spanish
Effects of Human Factors in Engineering and Design for Teaching Mathematics: A Comparison Study of Online and Face-to-Face at a Technical College	2013	http://eric.ed.gov/?q=%22learning+styles%22+pubyear%3a2013&pr=on&ff1=eduHigher+Education&id=EJ1017056	Mativo, John M.; Hill, Roger B.; Godfrey, Paul W.	Journal of STEM Education: Innovations and Research, v14 n4 p36-44 Oct-Dec 2013	No			Yes						Uses a new Learning Styles inventory that is not listed in Coffield, though is based upon Multiple Intelligences - http://www.readi.info/about/assessment-overview/
E-Learning Instructional Design and the Mismatch between E-Learners and E-Educators' Learning Styles	2015	http://eric.ed.gov/?q=%22learning+styles%22&ff1=dtyIn_2015&ff2=eduHigher+Education&id=EJ1060934	Hassanein, Osama Hassanein Sayed	International Journal on E-Learning, v14 n1 p5-28 Jan 2015	No			Yes	Reid PLSPQ 1984
Rules of Engagement: The Joint Influence of Trainer Expressiveness and Trainee Experiential Learning Style on Engagement and Training Transfer	2015	http://eric.ed.gov/?q=%22learning+styles%22&pr=on&ff1=dtyIn_2015&pg=2&id=EJ1051189	Rangel, Bertha; Chung, Wonjoon; Harris, T. Brad; Carpenter, Nichelle C.; Chiaburu, Dan S.; Moore, Jenna L.	International Journal of Training and Development, v19 n1 p18-31 Mar 2015	No				Pacini and Epstein
The Relationship between Field Dependent-Independent Cognitive Style and Understanding of English Text Reading and Academic Success.	2015/04/15 | first author:Nozari AY	/pubmed/25870530	Nozari AY, Siamian H.	Mater Sociomed. 2015 Feb;27(1):39-41. doi: 10.5455/msm.2014.27.39-41. Epub 2015 Feb 21.	No	High School Juniors		Yes	Witkin
I can't read that! Improving perioperative literacy for ambulatory surgical patients.	2015/04/04 | first author:Liebner LT	/pubmed/25835007	Liebner LT.	AORN J. 2015 Apr;101(4):416-27. doi: 10.1016/j.aorn.2015.01.016.	No	Patients
Reading Achievement, Mastery, and Performance Goal Structures Among Students With Learning Disabilities: A Nonlinear Perspective.	2015/03/21 | first author:Sideridis GD	/pubmed/25792625	Sideridis GD, Stamovlasis D, Antoniou F.	J Learn Disabil. 2015 Mar 19. doi:pii: 0022219415576524. [Epub ahead of print]	No	Schoolchildren
Youth Perspectives on Sexual Health Workshops: Informing Future Practice.	2015/02/06 | first author:Ashdown H	/pubmed/25652195	Ashdown H, Jalloh C, Wylie JL.	Qual Health Res. 2015 Feb 4. doi:pii: 1049732315570125. [Epub ahead of print]	No	Some under 16
Creating a comprehensive bicycle safety program.	2014/11/15 | first author:Elwell S	/pubmed/25397340	Elwell S, Kulp H, McCue J.	J Trauma Nurs. 2014 Nov-Dec;21(6):309-13. doi: 10.1097/JTN.0000000000000082.	No	Schoolchildren
Learning Style Scales: a valid and reliable questionnaire.	2014/08/20 | first author:Abdollahimohammad A	/pubmed/25134513	Abdollahimohammad A, Ja'afar R.	J Educ Eval Health Prof. 2014;11:22. doi: 10.3352/jeehp.2014.11.22.	No	Medical students	Iran	Yes	Attempts to define a new Learning Styles instrument
Teaching minority children hygiene: investigating hygiene education in kindergartens and homes of ethnic minority children in northern Vietnam.	2014/05/31 | first author:RheinlÃ¤nder T	/pubmed/24875851	RheinlÃ¤nder T, Samuelsen H, Dalsgaard A, Konradsen F.	Ethn Health. 2015;20(3):258-72. doi: 10.1080/13557858.2014.921887. Epub 2014 May 29.	No	Children
Evaluating the effect of an asthma self-management intervention for rural families.	2013/11/06 | first author:Horner SD	/pubmed/24188732	Horner SD, Brown A.	J Asthma. 2014 Mar;51(2):168-77. doi: 10.3109/02770903.2013.855785. Epub 2013 Nov 7.	No	Schoolchildren
iPad-presented social stories for young children with autism.	2013/07/03 | first author:Vandermeer J	/pubmed/23815083	Vandermeer J, Beamish W, Milford T, Lang W.	Dev Neurorehabil. 2015 Apr;18(2):75-81. doi: 10.3109/17518423.2013.809811. Epub 2013 Jul 1.	No	Children
Review of the integrity of a Self Administered Motivational Instrument.	2013/06/25 | first author:Duffy T	/pubmed/23790748	Duffy T, McCaig M, McGrandles A, Rimmer R, Martin CR.	Nurse Educ Today. 2014 Apr;34(4):625-30. doi: 10.1016/j.nedt.2013.05.015. Epub 2013 Jun 19.	No	patients
Validity and feasibility of a learning style instrument for brain injury rehabilitation.	2013/01/25 | first author:Boosman H	/pubmed/23343388	Boosman H, van Heugten CM, Post MW, Lindeman E, Visser-Meily JM.	Disabil Rehabil. 2013 Oct;35(21):1783-9. doi: 10.3109/09638288.2012.753117. Epub 2013 Jan 24.	No	patients
Children's misunderstandings of hazard warning signs in the new globally harmonized system for classification and labeling.	2013/08/24 | first author:Latham G	/pubmed/23964825	Latham G, Long T, Devitt P.	Issues Compr Pediatr Nurs. 2013 Dec;36(4):262-78. doi: 10.3109/01460862.2013.825659. Epub 2013 Aug 21.	No	Children
